# Supplementary material for: Preferential Antibody and Drug Conjugate Targeting of the ADAM10 Metalloprotease in Tumours
Source: Cancers (Basel). 2022 Jun 28;14(13):3171. doi: 10.3390/cancers14133171 (PMC9264901; doi:10.3390/cancers14133171)
Supplement: Supplementary file 1 [file cancers-14-03171-s001.zip]

Archive with 1 entries (1 files):
- cancers-1731280-supplementary.pdf
